# Supplementary material for: Slowdown in mortality improvements and trends in lifespan inequality across high-income countries: the role of changing causes of death, 2010–2021
Source: Eur J Public Health. 2026 Feb 3;36(2):ckag002. doi: 10.1093/eurpub/ckag002 (PMC13017460; doi:10.1093/eurpub/ckag002)
Supplement: ckag002_Supplementary_Data [file ckag002_supplementary_data.zip]

Archive with 3 entries (3 files):
- 21-Jan-2026_080514_ejph-2025-03-om-0215-File005.docx
- ejph-2025-03-om-0215-File005.docx
- 21-Jan-2026_010231_ejph-2025-03-om-0215-File005.docx
